# Supplementary material for: Convergent mapping of a tremor treatment network
Source: Nat Commun. 2025 May 22;16:4772. doi: 10.1038/s41467-025-60089-6 (PMC12098757; doi:10.1038/s41467-025-60089-6)
Supplement: Supplementary file 4 — Source Data [file 41467_2025_60089_MOESM4_ESM.xlsx]

## Sheet: figure1
x	y
-0.086	-0.0992
0.074	0.0675
0.469	-0.0992
-0.126	-0.0992
0.305	-0.0992
-0.098	-0.0992
-0.696	-0.1409
0.025	-0.0992
0.13	0.3108
0.621	0.0675
-0.512	-0.0992
0.067	-0.0159
-0.346	-0.0992
0.349	0.1508
-0.144	0.0675
0.339	-0.0159
-0.46	0.1508
-0.006	-0.0992
-0.142	0.3175
-0.022	-0.0992
-0.412	-0.0159
-0.335	0.3175
0.037	-0.0992
-0.015	0.3175
0.589	-0.0992
-0.186	-0.0992
0.753	-0.0159
0.046	0.0675
0.556	-0.0992
0.934	0.4008
0.031	-0.0159
0.338	-0.0192
-0.241	-0.0992
0.334	-0.1825
-0.283	-0.1409
0.098	0.0675
-0.049	-0.0992
-0.677	-0.1409
-0.478	-0.0159
-0.125	0.0675
-0.36	-0.0159
0.358	0.1508
0.112	-0.1825
-0.017	-0.0992
-1.039	-0.1825
0.049	0.0675
-0.507	-0.0992
-0.337	-0.0992
0.172	-0.0992
-0.083	-0.0159
0.256	-0.0992
0.134	-0.1825
0.219	-0.0992
0.459	0.1508
0.458	-0.0992
-0.109	-0.0992
-0.085	-0.0992
-0.373	0.3175
-0.114	-0.0992
0.054	0.4841
-0.186	-0.0159
0.216	0.3175
-0.14	-0.0159
-0.005	0.1508
0.211	-0.0992
0.363	0.2423
-1.117	-0.0355
-0.179	-0.0633
-0.834	-0.1188
-0.13	0.0478
-0.15	-0.1744
-0.738	-0.1188
-0.042	-0.1466
-0.161	0.0201
-0.502	-0.091
0.597	0.0478
-0.332	0.1312
-0.773	-0.1744
-0.256	0.0756
0.103	0.0478
1.686	0.0478
0.534	0.1034
0.309	-0.1744
1.906	0.2423
-0.619	-0.0077
-0.253	-0.0633
-0.658	0.0201
-0.815	-0.1744
-0.201	-0.1744
0.06	-0.1466
-0.108	0.0756
2.163	0.0201
0.365	0.1867
0.126	0.159
-0.767	0.1312
0.121	-0.2022
0.137	0.0756
-1.122	-0.1188
1.574	-0.091
0.279	-0.0077
-0.254	-0.0355
-0.74	0.2978
-1.248	0.1034
-0.42	-0.0355
-0.607	0.1312
-0.262	0.1034
-0.425	-0.1744
-1.117	-0.0077
-0.276	-0.2299
0.053	0.159
-0.554	0.0756
-0.045	0.0201
-0.446	-0.2299
-0.78	-0.2299
0.535	-0.0355
0.764	0.1034
0.592	0.0201
0.895	0.0478
-0.222	-0.1188
0.099	0.1312
1.045	0.159
0.228	0.0478
-0.451	-0.0355
-0.462	-0.0355
0.84	-0.0355
0.025	-0.091
0.248	0.1312
0.713	-0.0633
0.698	0.159
-0.107	0.3256
-0.363	-0.1188
-0.081	-0.1744
0.248	-0.091
-0.176	-0.1466
1.51	0.1034
0.313	0.0201
-0.337	0.159

## Sheet: figure2
x	y
0.0577558	-0.0992
-0.0224605	0.0675
0.365527	-0.0992
-0.0998882	-0.0992
0.188218	-0.0992
-0.192188	-0.0992
-0.618846	-0.1409
-0.00292432	-0.0992
-0.0666965	0.3108
0.279993	0.0675
-0.310174	-0.0992
0.169685	-0.0159
-0.313533	-0.0992
0.405864	0.1508
-0.223395	0.0675
0.396052	-0.0159
-0.372008	0.1508
-0.0909419	-0.0992
0.0497887	0.3175
-0.126388	-0.0992
-0.488471	-0.0159
-0.266615	0.3175
-0.214872	-0.0992
0.225574	0.3175
0.620564	-0.0992
-0.404366	-0.0992
0.723298	-0.0159
0.146894	0.0675
0.547678	-0.0992
0.595307	0.4008
0.250974	-0.0159
0.405453	-0.0192
0.055542	-0.0992
0.467434	-0.1825
-0.16788	-0.1409
0.317283	0.0675
-0.113638	-0.0992
-0.56299	-0.1409
-0.286679	-0.0159
-0.156269	0.0675
-0.103805	-0.0159
0.54951	0.1508
0.280738	-0.1825
-0.231222	-0.0992
-1.17611	-0.1825
-0.161057	0.0675
-0.600678	-0.0992
-0.485095	-0.0992
0.147575	-0.0992
-0.34424	-0.0159
0.102773	-0.0992
-0.158438	-0.1825
0.0114679	-0.0992
0.403472	0.1508
0.498187	-0.0992
-0.0543984	-0.0992
-0.0965958	-0.0992
-0.25026	0.3175
-0.639292	-0.0992
0.0790274	0.4841
0.204595	-0.0159
0.0952128	0.3175
0.176973	-0.0159
0.337037	0.1508
0.246965	-0.0992
-0.286513	0.2423
-1.11529	-0.0355
-0.378114	-0.0633
-0.450374	-0.1188
-0.129614	0.0478
-0.398658	-0.1744
-0.699365	-0.1188
0.38427	-0.1466
-0.193158	0.0201
-0.302464	-0.091
0.40911	0.0478
-0.118576	0.1312
-0.584417	-0.1744
0.00568874	0.0756
0.457213	0.0478
0.952901	0.0478
0.00523305	0.1034
0.499467	-0.1744
1.29695	0.2423
-0.610704	-0.0077
-0.507126	-0.0633
-0.67362	0.0201
-0.608692	-0.1744
-0.342833	-0.1744
0.0987492	-0.1466
-0.229834	0.0756
1.2904	0.0201
0.414665	0.1867
0.29434	0.159
-0.578469	0.1312
0.38645	-0.2022
-0.0729798	0.0756
-0.985216	-0.1188
0.662903	-0.091
0.257662	-0.0077
0.137571	-0.0355
-0.780408	0.2978
-0.975404	0.1034
-0.285574	-0.0355
-0.375516	0.1312
-0.0861887	0.1034
-0.592099	-0.1744
-0.916436	-0.0077
0.187262	-0.2299
0.188796	0.159
0.1535	0.0756
-0.0680192	0.0201
-0.193493	-0.2299
-0.374338	-0.2299
0.739202	-0.0355
0.615882	0.1034
0.206957	0.0201
0.35225	0.0478
-0.093517	-0.1188
-0.219429	0.1312
0.845425	0.159
0.143733	0.0478
-0.352599	-0.0355
0.10832	-0.0355
0.296155	-0.0355
0.148297	-0.091
0.323825	0.1312
0.606538	-0.0633
0.35675	0.159
0.0380254	0.3256
-0.207977	-0.1188
0.344254	-0.1744
0.117275	-0.091
0.000650501	-0.1466
0.957567	0.1034
0.414087	0.0201
0.0886808	0.159

## Sheet: figure3
left plot			right plot
x	y		x	y
0.3543	3		-0.0871	18
0.9882	5		-1.6585	8
1.1984	3		-0.2641	7
-0.9882	3		-1.1172	5
0.9272	3		0.1927	11
-0.7618	3		-0.0522	3
-1.7688	2.5		-1.4298	5
0	3		-0.1927	4
0.1159	4		-0.3004	10
1.994	5		-0.4888	6
-1.1984	3		1.2582	11
-0.0772	4		-0.1222	14
-1.1228	3		-1.339	3
0.4806	6		-0.337	12
-0.3957	5		0.4499	11
0.6151	4		1.8155	11
-1.3747	6		0.2641	13
-0.3543	3		0.5284	3
0.5692	8		2.0368	18
1.1228	3		-0.9956	9
-0.6151	4		-0.8367	7
-0.2335	8		-0.94	10
0.8694	3		-1.2582	3
0.194	8		0.0522	3
1.7688	3		0.7416	4
-0.6624	3		0.0871	12
1.3747	4		2.4601	10
-0.1549	5		1.0545	16
1.4815	3		0.3004	15
2.4232	9		-1.0545	14
-0.194	4		0.2283	2
1.6087	4		0.8367	12
-0.4378	3		-2.4601	5
0.3957	2		1.339	6
-0.9272	2.5		0.4888	9
1.0531	5		-0.1573	8
-0.7113	3		-1.1848	20
-1.4815	2.5		-1.8155	13
-1.0531	4		-0.3741	8
-1.2816	5		-0.7416	14
-0.8145	4		0.1222	13
0.7113	6		-0.7882	3
0.4378	2		-2.0368	9
-0.5244	3		-0.2283	1
-2.4232	2		0.6103	15
0.3136	5		-0.5689	12
-1.994	3		0.4117	10
-1.6087	3		-1.5341	1
-0.3136	3		-0.8871	1
0.2335	4		0.6528	8
0.5244	3		1.6585	13
-0.2733	2		0.7882	10
-0.0386	3		0.94	11
0.2733	6		0.1573	5
0.8145	3		0.0174	14
0.0386	3		1.1172	15
-0.8694	3		0.3741	11
-0.5692	8		-0.6103	8
1.2816	3		-0.4117	8
-0.4806	8		1.1848	8
0.7618	4		0.337	6
0.1549	8		0.6965	14
-0.1159	4		1.5341	7
0.6624	6		1.4298	15
0.0772	3		-0.0174	21
			-0.6965	5
			-0.4499	3
			0.8871	6
			-0.5284	4
			0.9956	13
			0.5689	10
			-0.6528	15

## Sheet: figure4
x	y
0.0077	-0.0992
0.0234	0.0675
0.1136	-0.0992
-0.0193	-0.0992
0.0878	-0.0992
-0.0253	-0.0992
-0.1981	-0.1409
0.0016	-0.0992
-0.001	0.3108
0.1542	0.0675
-0.0789	-0.0992
-0.0026	-0.0159
-0.1158	-0.0992
0.0774	0.1508
-0.0544	0.0675
0.0646	-0.0159
-0.0915	0.1508
-0.0273	-0.0992
0.0562	0.3175
-0.0144	-0.0992
-0.1183	-0.0159
-0.0529	0.3175
-0.007	-0.0992
0.0675	0.3175
0.1103	-0.0992
-0.0785	-0.0992
0.1261	-0.0159
0.0044	0.0675
0.131	-0.0992
0.2356	0.4008
-0.0166	-0.0159
0.0806	-0.0192
-0.0021	-0.0992
0.0498	-0.1825
-0.0533	-0.1409
0.0922	0.0675
-0.0144	-0.0992
-0.1629	-0.1409
-0.1036	-0.0159
-0.0403	0.0675
-0.0253	-0.0159
0.0792	0.1508
0.0444	-0.1825
-0.0424	-0.0992
-0.2784	-0.1825
0.0338	0.0675
-0.1469	-0.0992
-0.1057	-0.0992
0.0454	-0.0992
-0.0306	-0.0159
-0.0115	-0.0992
-0.0534	-0.1825
-0.0133	-0.0992
0.0443	0.1508
0.0291	-0.0992
-0.0151	-0.0992
-0.0199	-0.0992
-0.0103	0.3175
-0.0761	-0.0992
0.0107	0.4841
0.0953	-0.0159
0.038	0.3175
0.0569	-0.0159
0.0875	0.1508
0.0591	-0.0992
0.1847	0.2423
-0.2284	-0.0355
-0.0065	-0.0633
-0.2481	-0.1188
0.0195	0.0478
-0.0692	-0.1744
-0.2741	-0.1188
-0.029	-0.1466
-0.0131	0.0201
-0.1547	-0.091
0.1957	0.0478
-0.0474	0.1312
-0.2699	-0.1744
-0.0965	0.0756
-0.0111	0.0478
0.454	0.0478
0.2268	0.1034
0.0228	-0.1744
0.4504	0.2423
-0.1337	-0.0077
-0.1154	-0.0633
-0.0851	0.0201
-0.2524	-0.1744
-0.0014	-0.1744
-0.0163	-0.1466
0.0186	0.0756
0.5625	0.0201
0.0843	0.1867
0.0212	0.159
-0.1693	0.1312
-0.0398	-0.2022
0.0546	0.0756
-0.3674	-0.1188
0.4209	-0.091
0.1131	-0.0077
-0.1099	-0.0355
-0.1171	0.2978
-0.3034	0.1034
-0.0568	-0.0355
-0.0151	0.1312
-0.0583	0.1034
-0.1514	-0.1744
-0.3379	-0.0077
-0.1175	-0.2299
0.0209	0.159
-0.1301	0.0756
0.0384	0.0201
-0.3171	-0.2299
-0.227	-0.2299
0.134	-0.0355
0.1945	0.1034
0.1717	0.0201
0.3227	0.0478
-0.0843	-0.1188
0.0014	0.1312
0.2781	0.159
0.0992	0.0478
-0.0527	-0.0355
-0.1017	-0.0355
0.2723	-0.0355
-0.0381	-0.091
0.065	0.1312
0.1787	-0.0633
0.2031	0.159
0.0168	0.3256
-0.1702	-0.1188
-0.1136	-0.1744
0.0868	-0.091
-0.1198	-0.1466
0.3879	0.1034
0.0852	0.0201
-0.1352	0.159

## Sheet: figure5
x	y
0.9119	4
0.7801	9
0.6114	9
0.281	9
0.8111	7
0.3782	10
0.7612	5
0.3898	4
0.3566	2
0.2205	3
0.0982	2
0.5705	3
0.692	4
0.2529	3
0.3076	6
0.137	4
0.2694	2
0.8847	6
0.345	3
0.1828	3
0.6168	8
0.829	7
0.5191	8
0.5364	3
0.5075	6
0.1179	3
0.2477	4
0.3618	4
0.511	1
0.3766	0
0.5282	3

## Sheet: figureS6
Panel A			Panel B			Panel D			Panel E			Panel F
x	y		x	y		x	y		x	y		x	y
0.0254	0.2514		-0.414813	0.2514		0.27	18		0.0038	-0.0992		0.2001	4
-0.1226	-0.0263		-1.24359	-0.0263		-0.148	8		0.0291	0.0675		0.1758	9
-0.0287	-0.0541		-0.506414	-0.0541		0.0985	7		0.1449	-0.0992		0.1457	9
-0.0943	-0.1097		-0.578674	-0.1097		-0.233	5		-0.0244	-0.0992		0.0824	9
-0.0238	0.057		-0.257914	0.057		0.1112	11		0.1022	-0.0992		0.1811	7
-0.0259	-0.1652		-0.526958	-0.1652		0.0417	3		-0.0426	-0.0992		0.1011	10
-0.0847	-0.1097		-0.827665	-0.1097		-0.2059	5		-0.2368	-0.1409		0.1671	5
-0.015	-0.1374		0.25597	-0.1374		0.0621	4		0.004	-0.0992		0.0971	4
-0.027	0.0292		-0.321458	0.0292		0.094	10		-0.0008	0.3108		0.0974	2
-0.0611	-0.0819		-0.430764	-0.0819		-0.1555	6		0.1796	0.0675		0.0567	3
0.0488	0.057		0.28081	0.057		0.4842	11		-0.1038	-0.0992		0.0432	2
-0.0441	0.1403		-0.246876	0.1403		-0.049	14		0.0003	-0.0159		0.142	3
-0.0882	-0.1652		-0.712717	-0.1652		-0.1873	3		-0.1355	-0.0992		0.1495	4
-0.0365	0.0848		-0.122611	0.0848		-0.0875	12		0.0939	0.1508		0.066	3
-0.0006	0.057		0.328913	0.057		0.1522	11		-0.065	0.0675		0.0872	6
0.1577	0.057		0.824601	0.057		0.6257	11		0.0791	-0.0159		0.0583	4
0.0425	0.1126		-0.123067	0.1126		0.3424	13		-0.1165	0.1508		0.0719	2
0.0201	-0.1652		0.371167	-0.1652		0.259	3		-0.0288	-0.0992		0.1993	6
0.1797	0.2514		1.16865	0.2514		0.6201	18		0.0578	0.3175		0.0795	3
-0.0728	0.0014		-0.739004	0.0014		-0.0737	9		-0.0207	-0.0992		0.047	3
-0.0362	-0.0541		-0.635426	-0.0541		-0.017	7		-0.1398	-0.0159		0.1507	8
-0.0767	0.0292		-0.80192	0.0292		-0.039	10		-0.0676	0.3175		0.19	7
-0.0923	-0.1652		-0.736992	-0.1652		-0.2336	3		-0.0094	-0.0992		0.1398	8
-0.031	-0.1652		-0.471133	-0.1652		0.1028	3		0.0757	0.3175		0.1282	3
-0.0048	-0.1374		-0.0295508	-0.1374		0.206	4		0.1462	-0.0992		0.1212	6
-0.0217	0.0848		-0.358134	0.0848		0.1998	12		-0.0965	-0.0992		0.0327	3
0.2054	0.0292		1.1621	0.0292		0.7056	10		0.1686	-0.0159		0.0585	4
0.0257	0.1959		0.286365	0.1959		0.2773	16		0.0071	0.0675		0.0986	4
0.0017	0.1681		0.16604	0.1681		0.1545	15		0.1544	-0.0992		0.124	1
-0.0876	0.1403		-0.706769	0.1403		-0.1822	14		0.2914	0.4008		0.1043	0
0.0013	-0.193		0.25815	-0.193		0.1559	2		-0.015	-0.0159		0.1241	3
0.0028	0.0848		-0.20128	0.0848		0.2221	12		0.0966	-0.0192
-0.123	-0.1097		-1.11352	-0.1097		-0.3332	5		-0.0097	-0.0992
0.1465	-0.0819		0.534603	-0.0819		0.5645	3		0.0684	-0.1825
0.0171	0.0014		0.129362	0.0014		0.3181	9		-0.0669	-0.1409
-0.0363	-0.0263		0.00927056	-0.0263		-0.0666	8		0.1019	0.0675
-0.0849	0.307		-0.908708	0.307		-0.0644	20		-0.0231	-0.0992
-0.1356	0.1126		-1.1037	0.1126		-0.2927	13		-0.1971	-0.1409
-0.0528	-0.0263		-0.413874	-0.0263		-0.0352	8		-0.1254	-0.0159
-0.0716	0.1403		-0.503816	0.1403		-0.0197	14		-0.0484	0.0675
-0.037	0.1126		-0.214489	0.1126		-0.0081	13		-0.0386	-0.0159
-0.0534	-0.1652		-0.720399	-0.1652		-0.09	3		0.1001	0.1508
-0.1226	0.0014		-1.04474	0.0014		-0.3751	9		0.0564	-0.1825
-0.0385	-0.2208		0.0589621	-0.2208		-0.0387	1		-0.0455	-0.0992
-0.0056	0.1681		0.0604965	0.1681		0.1833	15		-0.3421	-0.1825
-0.0663	0.0848		0.0251995	0.0848		-0.1151	12		0.0215	0.0675
-0.0153	0.0292		-0.196319	0.0292		0.1823	10		-0.1791	-0.0992
-0.0554	-0.2208		-0.321793	-0.2208		-0.0748	1		-0.1274	-0.0992
-0.0888	-0.2208		-0.502638	-0.2208		-0.2244	1		0.0539	-0.0992
0.0426	-0.0263		0.610902	-0.0263		0.3658	8		-0.0414	-0.0159
0.0655	0.1126		0.487582	0.1126		0.5076	13		-0.0029	-0.0992
0.0483	0.0292		0.0786566	0.0292		0.3685	10		-0.051	-0.1825
0.0787	0.057		0.22395	0.057		0.4856	11		-0.0026	-0.0992
-0.033	-0.1097		-0.221817	-0.1097		0.0083	5		0.0911	0.1508
-0.0009	0.1403		-0.347729	0.1403		0.1451	14		0.0531	-0.0992
0.0936	0.1681		0.717125	0.1681		0.4854	15		-0.017	-0.0992
0.012	0.057		0.0154333	0.057		0.2294	11		-0.0235	-0.0992
-0.0559	-0.0263		-0.480899	-0.0263		-0.0196	8		-0.0243	0.3175
-0.0571	-0.0263		-0.0199803	-0.0263		-0.0744	8		-0.0955	-0.0992
0.0731	-0.0263		0.167855	-0.0263		0.4734	8		0.0145	0.4841
-0.0084	-0.0819		0.0199972	-0.0819		0.1851	6		0.0995	-0.0159
0.014	0.1403		0.195525	0.1403		0.3169	14		0.0436	0.3175
0.0605	-0.0541		0.478238	-0.0541		0.4129	7		0.0583	-0.0159
0.059	0.1681		0.22845	0.1681		0.4367	15		0.096	0.1508
-0.0215	0.3348		-0.0902746	0.3348		0.0711	21		0.0716	-0.0992
-0.0472	-0.1097		-0.336277	-0.1097		-0.0873	5		0.1302	0.2514
-0.019	-0.1652		0.215954	-0.1652		0.04	3		-0.3403	-0.0263
0.0139	-0.0819		-0.011025	-0.0819		0.2478	6		-0.078	-0.0541
-0.0285	-0.1374		-0.12765	-0.1374		0.0421	4		-0.3292	-0.1097
0.1401	0.1126		0.829267	0.1126		0.599	13		-0.0441	0.057
0.0204	0.0292		0.285787	0.0292		0.3455	10		-0.1099	-0.1652
-0.0445	0.1681		-0.0396192	0.1681		-0.0637	15		-0.349	-0.1097
0.034	-0.0611		0.719553	-0.0611		0.1952	15		-0.0647	-0.1374
0.055	0.1139		0.378085	0.1139		0.4379	29		-0.0656	0.0292
-0.1237	-0.0736		-0.500624	-0.0736		-0.4	14		-0.2107	-0.0819
0.0396	-0.1111		1.14824	-0.1111		0.0812	11		0.2071	0.057
0.0384	-0.0361		0.284074	-0.0361		0.3574	17		-0.1224	0.1403
0.1169	-0.0236		0.629489	-0.0236		0.626	18		-0.3483	-0.1652
0.0732	0.0264		0.875685	0.0264		0.3435	22		-0.1516	0.0848
-0.0001	0.0639		0.322502	0.0639		0.1655	25		-0.0119	0.057
0.0101	-0.1236		0.576629	-0.1236		0.0879	10		0.543	0.057
-0.0001	0.0014		0.264601	0.0014		0.184	20		0.1928	0.1126
0.0833	-0.0236		0.796267	-0.0236		0.4554	18		0.0544	-0.1652
0.0892	-0.1736		1.18861	-0.1736		0.4224	6		0.5643	0.2514
0.145	0.1514		1.05174	0.1514		0.5591	32		-0.2138	0.0014
0.0997	0.0264		0.623455	0.0264		0.5359	22		-0.1766	-0.0541
0.0092	-0.0236		-0.219645	-0.0236		0.376	18		-0.19	0.0292
0.068	-0.0111		0.168114	-0.0111		0.4024	19		-0.3351	-0.1652
0.1177	-0.0486		0.859057	-0.0486		0.455	16		-0.066	-0.1652
0.0324	-0.1486		0.626827	-0.1486		0.1779	8		-0.0271	-0.1374
-0.1052	-0.1861		-0.555054	-0.1861		-0.3252	5		-0.034	0.0848
-0.0086	-0.0992		0.0577558	-0.0992					0.6733	0.0292
0.0074	0.0675		-0.0224605	0.0675					0.0958	0.1959
0.0469	-0.0992		0.365527	-0.0992					0.0013	0.1681
-0.0126	-0.0992		-0.0998882	-0.0992					-0.2672	0.1403
0.0305	-0.0992		0.188218	-0.0992					-0.0347	-0.193
-0.0098	-0.0992		-0.192188	-0.0992					0.0166	0.0848
-0.0696	-0.1409		-0.618846	-0.1409					-0.4589	-0.1097
0.0025	-0.0992		-0.00292432	-0.0992					0.472	-0.0819
0.013	0.3108		-0.0666965	0.3108					0.0917	0.0014
0.0621	0.0675		0.279993	0.0675					-0.1495	-0.0263
-0.0512	-0.0992		-0.310174	-0.0992					-0.2136	0.307
0.0067	-0.0159		0.169685	-0.0159					-0.4135	0.1126
-0.0346	-0.0992		-0.313533	-0.0992					-0.1413	-0.0263
0.0349	0.1508		0.405864	0.1508					-0.1354	0.1403
-0.0144	0.0675		-0.223395	0.0675					-0.1145	0.1126
0.0339	-0.0159		0.396052	-0.0159					-0.2132	-0.1652
-0.046	0.1508		-0.372008	0.1508					-0.4323	0.0014
-0.0006	-0.0992		-0.0909419	-0.0992					-0.1528	-0.2208
-0.0142	0.3175		0.0497887	0.3175					0.0002	0.1681
-0.0022	-0.0992		-0.126388	-0.0992					-0.1791	0.0848
-0.0412	-0.0159		-0.488471	-0.0159					-0.0152	0.0292
-0.0335	0.3175		-0.266615	0.3175					-0.3502	-0.2208
0.0037	-0.0992		-0.214872	-0.0992					-0.3058	-0.2208
-0.0015	0.3175		0.225574	0.3175					0.1767	-0.0263
0.0589	-0.0992		0.620564	-0.0992					0.2417	0.1126
-0.0186	-0.0992		-0.404366	-0.0992					0.1674	0.0292
0.0753	-0.0159		0.723298	-0.0159					0.3289	0.057
0.0046	0.0675		0.146894	0.0675					-0.1171	-0.1097
0.0556	-0.0992		0.547678	-0.0992					-0.0267	0.1403
0.0934	0.4008		0.595307	0.4008					0.3613	0.1681
0.0031	-0.0159		0.250974	-0.0159					0.0807	0.057
0.0338	-0.0192		0.405453	-0.0192					-0.1422	-0.0263
-0.0241	-0.0992		0.055542	-0.0992					-0.1634	-0.0263
0.0334	-0.1825		0.467434	-0.1825					0.2736	-0.0263
-0.0283	-0.1409		-0.16788	-0.1409					-0.0493	-0.0819
0.0098	0.0675		0.317283	0.0675					0.055	0.1403
-0.0049	-0.0992		-0.113638	-0.0992					0.207	-0.0541
-0.0677	-0.1409		-0.56299	-0.1409					0.2117	0.1681
-0.0478	-0.0159		-0.286679	-0.0159					-0.0446	0.3348
-0.0125	0.0675		-0.156269	0.0675					-0.2028	-0.1097
-0.036	-0.0159		-0.103805	-0.0159					-0.1233	-0.1652
0.0358	0.1508		0.54951	0.1508					0.0598	-0.0819
0.0112	-0.1825		0.280738	-0.1825					-0.1423	-0.1374
-0.0017	-0.0992		-0.231222	-0.0992					0.4952	0.1126
-0.1039	-0.1825		-1.17611	-0.1825					0.0923	0.0292
0.0049	0.0675		-0.161057	0.0675					-0.1777	0.1681
-0.0507	-0.0992		-0.600678	-0.0992					0.0706	-0.0611
-0.0337	-0.0992		-0.485095	-0.0992					0.2251	0.1139
0.0172	-0.0992		0.147575	-0.0992					-0.4892	-0.0736
-0.0083	-0.0159		-0.34424	-0.0159					0.0323	-0.1111
0.0256	-0.0992		0.102773	-0.0992					0.1462	-0.0361
0.0134	-0.1825		-0.158438	-0.1825					0.4312	-0.0236
0.0219	-0.0992		0.0114679	-0.0992					0.2322	0.0264
0.0459	0.1508		0.403472	0.1508					-0.0106	0.0639
0.0458	-0.0992		0.498187	-0.0992					-0.028	-0.1236
-0.0109	-0.0992		-0.0543984	-0.0992					-0.0037	0.0014
-0.0085	-0.0992		-0.0965958	-0.0992					0.2755	-0.0236
-0.0373	0.3175		-0.25026	0.3175					0.2428	-0.1736
-0.0114	-0.0992		-0.639292	-0.0992					0.4903	0.1514
0.0054	0.4841		0.0790274	0.4841					0.3206	0.0264
-0.0186	-0.0159		0.204595	-0.0159					0.073	-0.0236
0.0216	0.3175		0.0952128	0.3175					0.2491	-0.0111
-0.014	-0.0159		0.176973	-0.0159					0.3653	-0.0486
-0.0005	0.1508		0.337037	0.1508					0.0456	-0.1486
0.0211	-0.0992		0.246965	-0.0992					-0.4271	-0.1861

## Sheet: figureS7
x	y
0.741	4
0.6338	9
0.5	9
0.2299	9
0.6588	7
0.3107	10
0.62	5
0.3199	4
0.292	2
0.1837	3
0.0828	2
0.4669	3
0.5636	4
0.2095	3
0.2557	6
0.1144	4
0.222	2
0.7187	6
0.2844	3
0.1531	3
0.5028	8
0.6755	7
0.4264	8
0.4391	3
0.4161	6
0.1011	3
0.205	4
0.2991	4
0.4166	1
0.3096	0
0.4311	3

## Sheet: figureS8
Left plot			Right plot
x	y		x	y
0.9119	3		0.9119	1
0.7801	6		0.7801	3
0.6114	5		0.6114	4
0.281	6		0.281	3
0.8111	4		0.8111	3
0.3782	6		0.3782	4
0.7612	3		0.7612	2
0.3898	4		0.3898	0
0.3566	1		0.3566	1
0.2205	1		0.2205	2
0.0982	1		0.0982	1
0.5705	2		0.5705	1
0.692	3		0.692	1
0.2529	2		0.2529	1
0.3076	5		0.3076	1
0.137	2		0.137	2
0.2694	1		0.2694	1
0.8847	3		0.8847	3
0.345	3		0.345	0
0.1828	3		0.1828	0
0.6168	5		0.6168	3
0.829	4		0.829	3
0.5191	7		0.5191	1
0.5364	1		0.5364	2
0.5075	5		0.5075	1
0.1179	1		0.1179	2
0.2477	3		0.2477	1
0.3618	2		0.3618	2
0.511	0		0.511	1
0.3766	0		0.3766	0
0.5282	2		0.5282	1

## Sheet: figureS10
Panel C			Panel D
x	y		x	y
0.323948	0.242283		-0.807541	4
-0.0273352	-0.0354943		1.21123	9
0.0874574	-0.0632721		0.415987	9
-0.210991	-0.118828		2.1412	9
0.0956543	0.047839		1.40075	7
-0.122376	-0.174383		0.807541	10
-0.29513	-0.118828		-0.70009	5
-0.0253212	-0.146605		-1.21123	4
0.0759453	0.0200613		-0.329291	2
-0.288575	-0.0910498		-1.05741	3
0.239964	0.047839		-2.1412	2
-0.0189219	0.131172		0.0809473	3
-0.273956	-0.174383		-0.162429	4
-0.0654719	0.0756168		-0.245006	3
0.00384523	0.047839		0.600179	6
0.353582	0.047839		1.05741	4
0.34009	0.103395		-1.6607	2
-0.0216343	-0.174383		-0.0809473	6
0.220751	0.242283		-0.600179	3
-0.0704517	-0.00771651		0.245006	3
-0.0868178	-0.0632721		0.162429	8
-0.010779	0.0200613		1.6607	7
-0.254231	-0.174383		0.505934	8
0.0559351	-0.174383		-0.505934	3
-0.0323719	-0.146605		0	6
0.0808148	0.0756168		-0.415987	3
0.435133	0.0200613		0.329291	4
0.034959	0.186728		0.70009	4
0.0427076	0.15895		-1.40075	1
-0.132089	0.131172		0.925245	0
-0.0929831	-0.202161		-0.925245	3
0.114881	0.0756168
-0.600866	-0.118828
0.434068	-0.0910165
0.160872	-0.00771651
-0.184764	-0.0354943
0.0329223	0.297839
-0.289378	0.103395
0.0113899	-0.0354943
0.0488752	0.131172
-0.0758826	0.103395
-0.116507	-0.174383
-0.439918	-0.00771651
-0.210084	-0.229939
0.034804	0.15895
-0.36201	0.0756168
0.115935	0.0200613
-0.295195	-0.229939
-0.253242	-0.229939
0.114139	-0.0354943
0.173735	0.103395
0.257765	0.0200613
0.334576	0.047839
-0.172933	-0.118828
0.0411368	0.131172
0.174593	0.15895
0.123388	0.047839
0.0861316	-0.0354943
-0.0910557	-0.0354943
0.337958	-0.0354943
-0.0168122	-0.0910498
0.138446	0.131172
0.103235	-0.0632721
0.243141	0.15895
0.0810906	0.325617
-0.244874	-0.118828
-0.180654	-0.174383
0.144219	-0.0910498
-0.193839	-0.146605
0.302023	0.103395
0.143086	0.0200613
-0.385747	0.15895
-0.0283014	-0.0992051
-0.122949	0.0674615
0.208545	-0.0992051
-0.0174349	-0.0992051
0.227871	-0.0992051
0.0153959	-0.0992051
-0.315341	-0.140872
-0.0304057	-0.0992051
0.170009	0.310795
0.334855	0.0674615
-0.188217	-0.0992051
0.0254682	-0.0158718
-0.00740249	-0.0992051
0.213768	0.150795
-0.0590777	0.0674615
0.169403	-0.0158718
-0.169887	0.150795
-0.0822037	-0.0992051
-0.0950615	0.317462
-0.137741	-0.0992051
-0.0393584	-0.0158718
-0.0259329	0.317462
-0.0634366	-0.0992051
0.0108217	0.317462
0.0447903	-0.0992051
-0.201778	-0.0992051
0.352603	-0.0158718
0.0224171	0.0674615
0.353144	-0.0992051
0.377918	0.400795
0.00641376	-0.0158718
0.00405995	-0.0192051
-0.0405292	-0.0992051
0.109451	-0.182538
-0.0328311	-0.140872
-0.051236	0.0674615
0.109823	-0.0992051
-0.317123	-0.140872
-0.19389	-0.0158718
-0.0762141	0.0674615
-0.171242	-0.0158718
0.149161	0.150795
0.0450082	-0.182538
0.0384031	-0.0992051
-0.419951	-0.182538
0.202881	0.0674615
-0.234158	-0.0992051
-0.0958317	-0.0992051
0.105273	-0.0992051
-0.162555	-0.0158718
0.0290149	-0.0992051
-0.0390329	-0.182538
0.0260339	-0.0992051
0.224624	0.150795
0.138776	-0.0992051
0.0252016	-0.0992051
-0.0988032	-0.0992051
-0.16625	0.317462
-0.16108	-0.0992051
0.0291296	0.484128
-0.0530117	-0.0158718
0.184492	0.317462
-0.0842321	-0.0158718
-0.0662239	0.150795
0.0939674	-0.0992051
